# Supplementary material for: Analyzing the Impact of Four Cognitive Constructs on NVIQ Test Performance: Implications for Children with Neurodevelopmental Disorders
Source: Lang Speech Hear Serv Sch. Author manuscript; Available in PMC 2025 Dec 6. (PMC12307104; doi:10.1044/2025_LSHSS-24-00056)
Supplement: Supplementary Table S1 [file EMS208570-supplement-Supplementary_Table_S1.xlsx]

## Sheet: Sheet1
Supplemental Table S2.
Test	Subtest	General descriptions						Attention					Statistical Learning				Recetive Language Knowledge			Working memory			Additional notes
		Required Number Subtests	Time (mins)	Items (max)	Feedback given (practice)	Manipulatives used	Response type	Discontine rule	Timed	Phasic attention penalized	Sustained attention required	Aggregate	Pattern learning	Implicit	Cross trial learning	Aggregate	Verbal instructions	Verbal strategy	Aggregate	Novelty	Hold	Aggregate
TONI-2		1	20	60	1	0	NV or V	.	0	1	0	0.333333	1	0	1	0.666667	0.5	1	0.75	1	0.5	0.75
Raven's Matrix		1	20	36	1	0	NV or V	.	0	.	0	0	1	0.5	0	0.5	1	0	0.5	1	0.5	0.75
WASI-2		2										0.5				0.416667			0.75			0.75
	Block Design		10	13	1	1	A	2 consec fail	1	1	0	0.666667	0			0	0.5	1	0.75	1	0.5	0.75
	Matrix Reasoning		5	30	1	0	NV or V	3 consec fail	0	1	0	0.333333	1	0.5	1	0.833333	0.5	1	0.75	1	0.5	0.75	Four types of items: pattern completetion, classification, analogy, serial reasoning (29:1; 30:2)
WISC-V		6										0.611111				0.277778			0.833333			0.625
	Block Design		10	13	1	1	A	2 consec fail	1	1	0	0.666667	0			0	0.5	1	0.75	1	0.5	0.75	blocks
	Matrix Reasoning		5	32	1	0	NV or V	3 consec fail	0	1	0	0.333333	1	0.5	1	0.833333	0.5	1	0.75	1	0.5	0.5	2 types of items: serial order (1x6) and matrix (2x2 or 3x3)
	Figure Weights		6	34	1	0	NV or V	3 consec fail	1	1	1	1	0			0	0.5	1	0.75	0	0.5	0.5	math based, symbol reasoning task, 1 star equals 2 triangles
	Visual Puzzles		14	29	1	0	NV or V	3 consec fail	1	1	0	0.666667	0			0	1	1	1	1	0.5	0.75	parts to whole
	Picture Span		.	26	1	0	NV or V	3 consec fail	0	1	0	0.333333	0			0	0.5	1	0.75	0	1	0.75	response is not timed, esposure to visual stimuli is timed
	Coding		2	75	1	1	A	stop after 2 mins	1	0	1	0.666667	1	0.5	1	0.833333	1	1	1	1	0.5	0.75	requires short term/working memory, writing, pencil
WIPPSI-IV		5										0.533333				0.133333			0.75			0.5
	Block Design		11	17	1	1	A	2 consec fail	1	1	0	0.666667	0			0	0.5	1	0.75	1	0.5	0.75	blocks
	Matrix Reasoning		4	26	1	0	NV or V	2 or 3 consec fail	0	1	0	0.333333	1	1	0	0.666667	0.5	1	0.75	1	0.5	0.5
	Bug Search		2	66	1	1	A	stop after 2 mins	1	1	1	1	0			0	0.5	1	0.75	0	0.5	0.25	dauber
	Picture Memory		5	35	1	0	NV or V	3 consec fail	0	1	0	0.333333	0			0	0.5	1	0.75	0	1	0.75	longer items (7 targets) given 5 seconds to look at objects before flipping
	Picture Concepts		6	27	1	0	NV or V	3 consec fail	0	1	0	0.333333	0			0	0.5	1	0.75	0	0.5	0.5	Instructions are very minimalistic
Lieter-3		4										0.0833333				0.333333						0.25
	Figure Ground		.	12	1	1	NV	6 consec fail (items)	0	1	0	0.333333	0			0	0	1	0.5	0	0.5	0.5	visual recognition
	Form Completion		.	15	1	1	A	7 cumulative fail	0	0	0	0	0			0	0	1	0.5	0	0.5	0.5	matching to whole
	Classification		.	17	1	1	A	7 cumulative fail	0	0	0	0	1	0	1	0.666667	0	1	0.5	0	0.5	0.5
	Sequential Order		.	15	1	1	A	7 cumulative fail	0	0	0	0	1	0	1	0.666667	0	1	0.5	0	0.5	0.25
																			0.5
KBIT 2	Matrices	1	20	46	1	0	NV or V	4 consec fail	0	1	0	0.333333	1	0.5	1	0.833333	0.5	1	0.75	0	0	0	there are two to three patterns. each pattern is grouped together. for example, the first 17 trials are all pairs of known objects that go together (e.g., washing machine and shirt, bathtub and person).
